# Supplementary material for: Biased Agonism at Nociceptin/Orphanin FQ Receptors: A Structure Activity Study on N/OFQ(1–13)-NH2
Source: J Med Chem. 2020 Sep 9;63(19):10782–95. doi: 10.1021/acs.jmedchem.9b02057 (PMC8011926; doi:10.1021/acs.jmedchem.9b02057)
Supplement: Supplementary file 2 — jm9b02057_si_002.csv [file jm9b02057_si_002.csv]

Compound_ID	SMILES	pEC50 NOP/G PROTEIN	pEC50 NOP/b ARRESTIN2	BIAS FACTOR
Compound_1	O=C(NCC(NCC(N[C@@H](CC1=CC=CC=C1)C(N[C@@H]([C@H](O)C)C(NCC(N[C@@H](C)C(N[C@@H](CCCNC(N)=N)C(N[C@@H](CCCCN)C(N[C@@H](CO)C(N[C@@H](C)C(N[C@@H](CCCNC(N)=N)C(N[C@@H](CCCCN)C(N)=O)=O)=O)=O)=O)=O)=O)=O)=O)=O)=O)=O)[C@H](C)N	N.D.	inactive	N.D.
Compound_2	O=C(N[C@@H](C)C(NCC(N[C@@H](CC1=CC=CC=C1)C(N[C@@H]([C@H](O)C)C(NCC(N[C@@H](C)C(N[C@@H](CCCNC(N)=N)C(N[C@@H](CCCCN)C(N[C@@H](CO)C(N[C@@H](C)C(N[C@@H](CCCNC(N)=N)C(N[C@@H](CCCCN)C(N)=O)=O)=O)=O)=O)=O)=O)=O)=O)=O)=O)=O)[C@H](CC2=CC=CC=C2)N	6.36	inactive	N.D.
Compound_3	O=C(NCC(N[C@@H](C)C(N[C@@H](CC1=CC=CC=C1)C(N[C@@H]([C@H](O)C)C(NCC(N[C@@H](C)C(N[C@@H](CCCNC(N)=N)C(N[C@@H](CCCCN)C(N[C@@H](CO)C(N[C@@H](C)C(N[C@@H](CCCNC(N)=N)C(N[C@@H](CCCCN)C(N)=O)=O)=O)=O)=O)=O)=O)=O)=O)=O)=O)=O)[C@H](CC2=CC=CC=C2)N	7.88	7.54	-0.21
Compound_4	O=C(NCC(NCC(N[C@@H](C)C(N[C@@H]([C@H](O)C)C(NCC(N[C@@H](C)C(N[C@@H](CCCNC(N)=N)C(N[C@@H](CCCCN)C(N[C@@H](CO)C(N[C@@H](C)C(N[C@@H](CCCNC(N)=N)C(N[C@@H](CCCCN)C(N)=O)=O)=O)=O)=O)=O)=O)=O)=O)=O)=O)=O)[C@H](CC1=CC=CC=C1)N	N.D.	inactive	N.D.
Compound_5	O=C(NCC(NCC(N[C@@H](CC1=CC=CC=C1)C(N[C@@H](C)C(NCC(N[C@@H](C)C(N[C@@H](CCCNC(N)=N)C(N[C@@H](CCCCN)C(N[C@@H](CO)C(N[C@@H](C)C(N[C@@H](CCCNC(N)=N)C(N[C@@H](CCCCN)C(N)=O)=O)=O)=O)=O)=O)=O)=O)=O)=O)=O)=O)[C@H](CC2=CC=CC=C2)N	7.12	6.13	0.40
Compound_6	O=C(NCC(NCC(N[C@@H](CC1=CC=CC=C1)C(N[C@@H]([C@H](O)C)C(N[C@@H](C)C(N[C@@H](C)C(N[C@@H](CCCNC(N)=N)C(N[C@@H](CCCCN)C(N[C@@H](CO)C(N[C@@H](C)C(N[C@@H](CCCNC(N)=N)C(N[C@@H](CCCCN)C(N)=O)=O)=O)=O)=O)=O)=O)=O)=O)=O)=O)=O)[C@H](CC2=CC=CC=C2)N	7.66	7.10	0.04
Compound_7	O=C(NCC(NCC(N[C@@H](CC1=CC=CC=C1)C(N[C@@H]([C@H](O)C)C(NCC(N[C@@H](C)C(N[C@@H](C)C(N[C@@H](CCCCN)C(N[C@@H](CO)C(N[C@@H](C)C(N[C@@H](CCCNC(N)=N)C(N[C@@H](CCCCN)C(N)=O)=O)=O)=O)=O)=O)=O)=O)=O)=O)=O)=O)[C@H](CC2=CC=CC=C2)N	N.D.	inactive	N.D.
Compound_8	O=C(NCC(NCC(N[C@@H](CC1=CC=CC=C1)C(N[C@@H]([C@H](O)C)C(NCC(N[C@@H](C)C(N[C@@H](CCCNC(N)=N)C(N[C@@H](C)C(N[C@@H](CO)C(N[C@@H](C)C(N[C@@H](CCCNC(N)=N)C(N[C@@H](CCCCN)C(N)=O)=O)=O)=O)=O)=O)=O)=O)=O)=O)=O)=O)[C@H](CC2=CC=CC=C2)N	8.14	7.77	-0.15
Compound_9	O=C(NCC(NCC(N[C@@H](CC1=CC=CC=C1)C(N[C@@H]([C@H](O)C)C(NCC(N[C@@H](C)C(N[C@@H](CCCNC(N)=N)C(N[C@@H](CCCCN)C(N[C@@H](C)C(N[C@@H](C)C(N[C@@H](CCCNC(N)=N)C(N[C@@H](CCCCN)C(N)=O)=O)=O)=O)=O)=O)=O)=O)=O)=O)=O)=O)[C@H](CC2=CC=CC=C2)N	9.25 8.43	-0.08
Compound_10	O=C(NCC(NCC(N[C@@H](CC1=CC=CC=C1)C(N[C@@H]([C@H](O)C)C(NCC(N[C@@H](C)C(N[C@@H](CCCNC(N)=N)C(N[C@@H](CCCCN)C(N[C@@H](CO)C(N[C@@H](C)C(N[C@@H](C)C(N[C@@H](CCCCN)C(N)=O)=O)=O)=O)=O)=O)=O)=O)=O)=O)=O)=O)[C@H](CC2=CC=CC=C2)N	7.31	6.85	-0.15
Compound_11	O=C(NCC(NCC(N[C@@H](CC1=CC=CC=C1)C(N[C@@H]([C@H](O)C)C(NCC(N[C@@H](C)C(N[C@@H](CCCNC(N)=N)C(N[C@@H](CCCCN)C(N[C@@H](CO)C(N[C@@H](C)C(N[C@@H](CCCNC(N)=N)C(N[C@@H](C)C(N)=O)=O)=O)=O)=O)=O)=O)=O)=O)=O)=O)=O)[C@H](CC2=CC=CC=C2)N	7.91	7.88	-0.48
Compound_12	O=C(NCC(NCC(N[C@@H](CC1=CC=CC=C1)C(N[C@@H]([C@H](O)C)C(NCC(N[C@@H](C)C(N[C@@H](CCCNC(N)=N)C(N[C@@H](CCCCN)C(N[C@@H](CO)C(N[C@@H](C)C(N[C@@H](CCCNC(N)=N)C(N[C@@H](CCCCN)C(N)=O)=O)=O)=O)=O)=O)=O)=O)=O)=O)=O)=O)[C@@H](CC2=CC=CC=C2)N	6.02	N.D.	N.D.
Compound_13	O=C(NCC(NCC(N[C@H](CC1=CC=CC=C1)C(N[C@@H]([C@H](O)C)C(NCC(N[C@@H](C)C(N[C@@H](CCCNC(N)=N)C(N[C@@H](CCCCN)C(N[C@@H](CO)C(N[C@@H](C)C(N[C@@H](CCCNC(N)=N)C(N[C@@H](CCCCN)C(N)=O)=O)=O)=O)=O)=O)=O)=O)=O)=O)=O)=O)[C@H](CC2=CC=CC=C2)N	5.99	N.D.	N.D.
Compound_14	O=C(NCC(NCC(N[C@@H](CC1=CC=CC=C1)C(N[C@H]([C@@H](O)C)C(NCC(N[C@@H](C)C(N[C@@H](CCCNC(N)=N)C(N[C@@H](CCCCN)C(N[C@@H](CO)C(N[C@@H](C)C(N[C@@H](CCCNC(N)=N)C(N[C@@H](CCCCN)C(N)=O)=O)=O)=O)=O)=O)=O)=O)=O)=O)=O)=O)[C@H](CC2=CC=CC=C2)N	N.D.	inactive	N.D.
Compound_15	O=C(NCC(NCC(N[C@@H](CC1=CC=CC=C1)C(N[C@@H]([C@H](O)C)C(NCC(N[C@H](C)C(N[C@@H](CCCNC(N)=N)C(N[C@@H](CCCCN)C(N[C@@H](CO)C(N[C@@H](C)C(N[C@@H](CCCNC(N)=N)C(N[C@@H](CCCCN)C(N)=O)=O)=O)=O)=O)=O)=O)=O)=O)=O)=O)=O)[C@H](CC2=CC=CC=C2)N	7.26	6.76	0.21
Compound_16	O=C(NCC(NCC(N[C@@H](CC1=CC=CC=C1)C(N[C@@H]([C@H](O)C)C(NCC(N[C@@H](C)C(N[C@H](CCCNC(N)=N)C(N[C@@H](CCCCN)C(N[C@@H](CO)C(N[C@@H](C)C(N[C@@H](CCCNC(N)=N)C(N[C@@H](CCCCN)C(N)=O)=O)=O)=O)=O)=O)=O)=O)=O)=O)=O)=O)[C@H](CC2=CC=CC=C2)N	7.03	6.55	0.26
Compound_17	O=C(NCC(NCC(N[C@@H](CC1=CC=CC=C1)C(N[C@@H]([C@H](O)C)C(NCC(N[C@@H](C)C(N[C@@H](CCCNC(N)=N)C(N[C@H](CCCCN)C(N[C@@H](CO)C(N[C@@H](C)C(N[C@@H](CCCNC(N)=N)C(N[C@@H](CCCCN)C(N)=O)=O)=O)=O)=O)=O)=O)=O)=O)=O)=O)=O)[C@H](CC2=CC=CC=C2)N	7.01	6.31	0.24
Compound_18	O=C(NCC(NCC(N[C@@H](CC1=CC=CC=C1)C(N[C@@H]([C@H](O)C)C(NCC(N[C@@H](C)C(N[C@@H](CCCNC(N)=N)C(N[C@@H](CCCCN)C(N[C@H](CO)C(N[C@@H](C)C(N[C@@H](CCCNC(N)=N)C(N[C@@H](CCCCN)C(N)=O)=O)=O)=O)=O)=O)=O)=O)=O)=O)=O)=O)[C@H](CC2=CC=CC=C2)N	7.80	7.65	-0.07
Compound_19	O=C(NCC(NCC(N[C@@H](CC1=CC=CC=C1)C(N[C@@H]([C@H](O)C)C(NCC(N[C@@H](C)C(N[C@@H](CCCNC(N)=N)C(N[C@@H](CCCCN)C(N[C@@H](CO)C(N[C@H](C)C(N[C@@H](CCCNC(N)=N)C(N[C@@H](CCCCN)C(N)=O)=O)=O)=O)=O)=O)=O)=O)=O)=O)=O)=O)[C@H](CC2=CC=CC=C2)N	7.40	7.14	0.14
Compound_20	O=C(NCC(NCC(N[C@@H](CC1=CC=CC=C1)C(N[C@@H]([C@H](O)C)C(NCC(N[C@@H](C)C(N[C@@H](CCCNC(N)=N)C(N[C@@H](CCCCN)C(N[C@@H](CO)C(N[C@@H](C)C(N[C@H](CCCNC(N)=N)C(N[C@@H](CCCCN)C(N)=O)=O)=O)=O)=O)=O)=O)=O)=O)=O)=O)=O)[C@H](CC2=CC=CC=C2)N	7.63	7.39	0.26
Compound_21	O=C(NCC(NCC(N[C@@H](CC1=CC=CC=C1)C(N[C@@H]([C@H](O)C)C(NCC(N[C@@H](C)C(N[C@@H](CCCNC(N)=N)C(N[C@@H](CCCCN)C(N[C@@H](CO)C(N[C@@H](C)C(N[C@@H](CCCNC(N)=N)C(N[C@H](CCCCN)C(N)=O)=O)=O)=O)=O)=O)=O)=O)=O)=O)=O)=O)[C@H](CC2=CC=CC=C2)N	8.34	8.23	0.03
Compound_22	O=C(NCC(NCC(N[C@@H](CC1=CC=CC=C1)C(N[C@@H]([C@H](O)C)C(NCC(N[C@@H](C)C(N[C@@H](CCCNC(N)=N)C(N[C@@H](CCCCN)C(N[C@@H](CO)C(N[C@@H](C)C(N[C@@H](CCCNC(N)=N)C(N[C@@H](CCCCN)C(N)=O)=O)=O)=O)=O)=O)=O)=O)=O)=O)=O)=O)[C@H](CC2CCCCC2)N	8.93	8.28	0.20
Compound_23	O=C(NCC(NCC(N[C@@H](CC1=CC=CC=C1)C(N[C@@H]([C@H](O)C)C(NCC(N[C@@H](C)C(N[C@@H](CCCNC(N)=N)C(N[C@@H](CCCCN)C(N[C@@H](CO)C(N[C@@H](C)C(N[C@@H](CCCNC(N)=N)C(N[C@@H](CCCCN)C(N)=O)=O)=O)=O)=O)=O)=O)=O)=O)=O)=O)=O)[C@H](CC(C)C)N	8.19	7.87	-0.08
Compound_24	O=C(NCC(NCC(N[C@@H](CC1=CNC2=CC=CC=C12)C(N[C@@H]([C@H](O)C)C(NCC(N[C@@H](C)C(N[C@@H](CCCNC(N)=N)C(N[C@@H](CCCCN)C(N[C@@H](CO)C(N[C@@H](C)C(N[C@@H](CCCNC(N)=N)C(N[C@@H](CCCCN)C(N)=O)=O)=O)=O)=O)=O)=O)=O)=O)=O)=O)=O)[C@H](CC3=CC=CC=C3)N	7.63	7.17	0.11
Compound_25	O=C(NCC(N[C@H](CC1=CC=CC=C1)C(N[C@@H](CC2=CC=CC=C2)C(N[C@@H]([C@H](O)C)C(NCC(N[C@@H](C)C(N[C@@H](CCCNC(N)=N)C(N[C@@H](CCCCN)C(N[C@@H](CO)C(N[C@@H](C)C(N[C@@H](CCCNC(N)=N)C(N[C@@H](CCCCN)C(N)=O)=O)=O)=O)=O)=O)=O)=O)=O)=O)=O)=O)[C@H](CC3=CC=CC=C3)N	inactive	inactive	N.D.
Compound_26	O=C(N[C@H](C)C(NCC(N[C@@H](CC1=CC=CC=C1)C(N[C@@H]([C@H](O)C)C(NCC(N[C@@H](C)C(N[C@@H](CCCNC(N)=N)C(N[C@@H](CCCCN)C(N[C@@H](CO)C(N[C@@H](C)C(N[C@@H](CCCNC(N)=N)C(N[C@@H](CCCCN)C(N)=O)=O)=O)=O)=O)=O)=O)=O)=O)=O)=O)=O)[C@H](CC2=CC=CC=C2)N	7.57	7.16	0.20
Compound_27	O=C(NCC(NCC(N[C@@H](CC1=CC=CC=C1)C(N[C@@H]([C@H](O)C)C(NCC(N[C@@H](C)C(N[C@@H](CCCNC(N)=N)C(N[C@@H](CCCCN)C(N[C@@H](CO)C(N[C@@H](C)C(N[C@@H](CCCNC(N)=N)C(N[C@@H](CCCCN)C(N)=O)=O)=O)=O)=O)=O)=O)=O)=O)=O)=O)=O)CNCC2=CC=CC=C2	inactive	inactive	N.D.
Compound_28	O=C(NCC(NCC(N[C@@H](CC1=CC=CC=C1)C(N[C@@H]([C@H](O)C)C(NCC(N[C@@H](C)C(N[C@@H](CCCNC(N)=N)C(N[C@@H](CCCCN)C(N[C@@H](CO)C(N[C@@H](C)C(N[C@@H](CCCNC(N)=N)C(N[C@@H](CCCCN)C(N)=O)=O)=O)=O)=O)=O)=O)=O)=O)=O)=O)=O)CN[C@@H](C)C2=CC=CC=C2	inactive	inactive	N.D.
Compound_29	O=C(N[C@@H]([C@H](O)C)C(NCC(N[C@@H](C)C(N[C@@H](CCCNC(N)=N)C(N[C@@H](CCCCN)C(N[C@@H](CO)C(N[C@@H](C)C(N[C@@H](CCCNC(N)=N)C(N[C@@H](CCCCN)C(N)=O)=O)=O)=O)=O)=O)=O)=O)=O)[C@H](CC1=CC=C(F)C=C1)NC(CNC(CNC([C@H](CC2=CC=CC=C2)N)=O)=O)=O	9.34	8.40	0.59
Compound_30	N[C@H](CNCC(NCC(N[C@@H](CC1=CC=CC=C1)C(N[C@@H]([C@H](O)C)C(NCC(N[C@@H](C)C(N[C@@H](CCCNC(N)=N)C(N[C@@H](CCCCN)C(N[C@@H](CO)C(N[C@@H](C)C(N[C@@H](CCCNC(N)=N)C(N[C@@H](CCCCN)C(N)=O)=O)=O)=O)=O)=O)=O)=O)=O)=O)=O)=O)CC2=CC=CC=C2	8.05	inactive	N.D.
Compound_31	N[C@H](CSCC(NCC(N[C@@H](CC1=CC=CC=C1)C(N[C@@H]([C@H](O)C)C(NCC(N[C@@H](C)C(N[C@@H](CCCNC(N)=N)C(N[C@@H](CCCCN)C(N[C@@H](CO)C(N[C@@H](C)C(N[C@@H](CCCNC(N)=N)C(N[C@@H](CCCCN)C(N)=O)=O)=O)=O)=O)=O)=O)=O)=O)=O)=O)=O)CC2=CC=CC=C2	inactive	inactive	N.D.
Compound_32	O=C(NCC(NCC(N[C@@H](CC1=CC=CC=C1)C(N[C@@H](CC(N)=O)C(NCC(N[C@@H](C)C(N[C@@H](CCCNC(N)=N)C(N[C@@H](CCCCN)C(N[C@@H](CO)C(N[C@@H](C)C(N[C@@H](CCCNC(N)=N)C(N[C@@H](CCCCN)C(N)=O)=O)=O)=O)=O)=O)=O)=O)=O)=O)=O)=O)[C@H](CC2=CC=CC=C2)N	8.03	7.56	-0.12
Compound_33	O=C(NCC(NCC(N[C@@H](CC1=CC=CC=C1)C(N[C@@H](C(C)C)C(NCC(N[C@@H](C)C(N[C@@H](CCCNC(N)=N)C(N[C@@H](CCCCN)C(N[C@@H](CO)C(N[C@@H](C)C(N[C@@H](CCCNC(N)=N)C(N[C@@H](CCCCN)C(N)=O)=O)=O)=O)=O)=O)=O)=O)=O)=O)=O)=O)[C@H](CC2=CC=CC=C2)N	7.94	7.38	0.09
Compound_34	O=C(NCC(NCC(N[C@@H](CC1=CC=CC=C1)C(N[C@@H]([C@H](O)C)C(NCC(NC(C)(C)C(N[C@@H](CCCNC(N)=N)C(N[C@@H](CCCCN)C(N[C@@H](CO)C(N[C@@H](C)C(N[C@@H](CCCNC(N)=N)C(N[C@@H](CCCCN)C(N)=O)=O)=O)=O)=O)=O)=O)=O)=O)=O)=O)=O)[C@H](CC2=CC=CC=C2)N	8.92	8.40	0.46
Compound_35	O=C(NCC(NCC(N[C@@H](CC1=CC=CC=C1)C(N[C@@H]([C@H](O)C)C(NCC(N[C@@H](C)C(N[C@@H](CCCNC(N)=N)C(N[C@@H](CCCCN)C(N[C@@H](CO)C(NC(C)(C)C(N[C@@H](CCCNC(N)=N)C(N[C@@H](CCCCN)C(N)=O)=O)=O)=O)=O)=O)=O)=O)=O)=O)=O)=O)[C@H](CC2=CC=CC=C2)N	8.35	8.21	0.29
Compound_36	O=C(N[C@@H](CCCNC(N)=N)C(N[C@@H](CCCCN)C(N[C@@H](CO)C(N[C@@H](C)C(N[C@@H](CCCNC(N)=N)C(N[C@@H](CCCCN)C(N)=O)=O)=O)=O)=O)=O)C1(NC(CNC([C@H]([C@H](O)C)NC([C@H](CC2=CC=CC=C2)NC(CNC(CNC([C@H](CC3=CC=CC=C3)N)=O)=O)=O)=O)=O)=O)CC1	7.67	7.56	0.40
Compound_37	O=C(N[C@@H](CCCNC(N)=N)C(N[C@@H](CCCCN)C(N[C@@H](CO)C(N[C@@H](C)C(N[C@@H](CCCNC(N)=N)C(N[C@@H](CCCCN)C(N)=O)=O)=O)=O)=O)=O)C1(CCCC1)NC(CNC([C@H]([C@H](O)C)NC([C@H](CC2=CC=CC=C2)NC(CNC(CNC([C@H](CC3=CC=CC=C3)N)=O)=O)=O)=O)=O)=O	8.10	8.10	0.08
Compound_38	O=C(NCC(NCC(N[C@@H](CC1=CC=CC=C1)C(N[C@@H]([C@H](O)C)C(NCC(N[C@@H](C)C(N[C@@H](CCCNC(N)=N)C(N[C@@H](CCCCN)C(N[C@@H](CO)C(NC2(CCCC2)C(N[C@@H](CCCNC(N)=N)C(N[C@@H](CCCCN)C(N)=O)=O)=O)=O)=O)=O)=O)=O)=O)=O)=O)=O)[C@H](CC3=CC=CC=C3)N	8.61	8.22	0.31
Compound_39	N[C@@H](CC1=CC=CC=C1)C(NCC(NCC(N[C@@H](CC2=CC=CC=C2)C(N[C@@H]([C@H](O)C)C(NCC(N[C@@H](C)C(N[C@@H](CCCNC(N)=N)C(N[C@@H](CCCCN)C(N[C@@H](CO)C(N[C@@H](C)C(N[C@@H](CCCNC(N)=N)C(N[C@@H](CCCCN)C(N[C@H](CSC(C3=O)CC(N3CCCNC(CCCCCCCCCCCCC)=O)=O)C(N)=O)=O)=O)=O)=O)=O)=O)=O)=O)=O)=O)=O)=O)=O	9.54	7.61	1.55
Compound_40	N[C@@H](CC1=CC=CC=C1)C(NCC(NCC(N[C@@H](CC2=CC=CC=C2)C(N[C@@H]([C@H](O)C)C(NCC(N[C@@H](C)C(N[C@@H](CCCNC(N)=N)C(N[C@@H](CCCCN)C(N[C@@H](CO)C(N[C@@H](C)C(N[C@@H](CCCNC(N)=N)C(N[C@@H](CCCCN)C(N[C@H](CSC3CC(N(CCCNC(CCCCCCCCCCCCCCC)=O)C3=O)=O)C(N)=O)=O)=O)=O)=O)=O)=O)=O)=O)=O)=O)=O)=O)=O	9.27	7.26	2.01
Compound_41	N[C@@H](CC1=CC=CC=C1)C(NCC(NCC(N[C@@H](CC2=CC=CC=C2)C(N[C@@H]([C@H](O)C)C(NCC(N[C@@H](C)C(N[C@@H](CCCNC(N)=N)C(N[C@@H](CCCCN)C(N[C@@H](CO)C(N[C@@H](C)C(N[C@@H](CCCNC(N)=N)C(N[C@@H](CCCCN)C(N[C@H](CSC(C3=O)CC(N3CCCNC(CCCCCCCCCCCCCCCCC)=O)=O)C(N)=O)=O)=O)=O)=O)=O)=O)=O)=O)=O)=O)=O)=O)=O	8.80	7.22	1.82
Compound_42	O=C(NCCOCCOCC(NCCOCCOCC(NCCOCCOCC(N)=O)=O)=O)CCCN1C(C(SC[C@H](C(N)=O)NC([C@H](CCCCN)NC([C@H](CCCNC(N)=N)NC([C@H](C)NC([C@H](CO)NC([C@H](CCCCN)NC([C@H](CCCNC(N)=N)NC([C@H](C)NC(CNC([C@H]([C@H](O)C)NC([C@H](CC2=CC=CC=C2)NC(CNC(CNC([C@H](CC3=CC=CC=C3)N)=O)=O)=O)=O)=O)=O)=O)=O)=O)=O)=O)=O)=O)CC1=O)=O	7.82	7.90	-0.20
Compound_43	N[C@@H](CC1=CC=CC=C1)C(NCC(NCC(N[C@@H](CC2=CC=CC=C2)C(N[C@@H]([C@H](O)C)C(NCC(N[C@@H](C)C(N[C@@H](CCCNC(N)=N)C(N[C@@H](CCCCN)C(N[C@@H](CO)C(N[C@@H](C)C(N[C@@H](CCCNC(N)=N)C(N[C@@H](CCCCN)C(N[C@H](CSC3CC(N(CCCC(N[C@@H](C)C(N[C@@H](CCCCN)C(N[C@@H](C)C(N[C@@H](CCCCN)C(N[C@@H](C)C(N[C@@H](CCCCN)C(N[C@@H](C)C(N[C@@H](CCCCN)C(N[C@@H](C)C(N[C@@H](CCCCN)C(N[C@@H](C)C(N[C@@H](CCCCN)C(N)=O)=O)=O)=O)=O)=O)=…	9.10	7.76	1.18
Compound_44	N[C@@H](CC1=CC=CC=C1)C(NCC(NCC(N[C@@H](CC2=CC=CC=C2)C(N[C@@H]([C@H](O)C)C(NCC(N[C@@H](C)C(N[C@@H](CCCNC(N)=N)C(N[C@@H](CCCCN)C(N[C@@H](CO)C(N[C@@H](C)C(N[C@@H](CCCNC(N)=N)C(N[C@@H](CCCCN)C(N[C@H](CSC(C(N3CCCC(NCC(N[C@@H](CCCCN)C(NCC(N[C@@H](CCCCN)C(NCC(N[C@@H](CCCCN)C(NCC(N[C@@H](CCCCN)C(NCC(N[C@@H](CCCCN)C(NCC(N[C@@H](CCCCN)C(N)=O)=O)=O)=O)=O)=O)=O)=O)=O)=O)=O)=O)=O)=O)CC3=O)C(N)=O)=O)=O)=O)=O)=…	8.96	7.84	1.11
Compound_45	N[C@@H](CC1=CC=CC=C1)C(NCC(NCC(N[C@@H](CC2=CC=CC=C2)C(N[C@@H]([C@H](O)C)C(NCC(N[C@@H](C)C(N[C@@H](CCCNC(N)=N)C(N[C@@H](CCCCN)C(N[C@@H](CO)C(N[C@@H](C)C(N[C@@H](CCCNC(N)=N)C(N[C@@H](CCCCN)C(N[C@H](CSC(C(N3CCCC(N[C@@H](C)C(N[C@@H](CC(O)=O)C(N[C@@H](C)C(N[C@@H](CC(O)=O)C(N[C@@H](C)C(N[C@@H](CC(O)=O)C(N[C@@H](C)C(N[C@@H](CC(O)=O)C(N[C@@H](C)C(N[C@@H](CC(O)=O)C(N[C@@H](C)C(N[C@@H](CC(O)=O)C(N)=O)=O)=O…	7.62	7.03	0.51
Compound_46	N[C@@H](CC1=CC=CC=C1)C(NCC(NCC(N[C@@H](CC2=CC=CC=C2)C(N[C@@H]([C@H](O)C)C(NCC(N[C@@H](C)C(N[C@@H](CCCNC(N)=N)C(N[C@@H](CCCCN)C(N[C@@H](CO)C(N[C@@H](C)C(N[C@@H](CCCNC(N)=N)C(N[C@@H](CCCCN)C(N[C@H](CSC(C(N3CCCC(NCC(N[C@@H](CC(O)=O)C(NCC(N[C@@H](CC(O)=O)C(NCC(N[C@@H](CC(O)=O)C(NCC(N[C@@H](CC(O)=O)C(NCC(N[C@@H](CC(O)=O)C(NCC(N[C@@H](CC(O)=O)C(N)=O)=O)=O)=O)=O)=O)=O)=O)=O)=O)=O)=O)=O)=O)CC3=O)C(N)=O)=…	7.75	7.31	0.81
Compound_47	N[C@@H](CC1=CC=CC=C1)C(NCC(NCC(N[C@@H](CC2=CC=CC=C2)C(N[C@@H]([C@H](O)C)C(NCC(N[C@@H](C)C(N[C@@H](CCCNC(N)=N)C(N[C@@H](CCCCN)C(N[C@@H](CO)C(N[C@@H](C)C(N[C@@H](CCCNC(N)=N)C(N[C@@H](CCCCN)C(N[C@H](CSC3CC(N(CCCC(N[C@@H](C)C(N[C@@H](CC4=CNC=N4)C(N[C@@H](C)C(N[C@@H](CC5=CNC=N5)C(N[C@@H](C)C(N[C@@H](CC6=CNC=N6)C(N[C@@H](C)C(N[C@@H](CC7=CNC=N7)C(N[C@@H](C)C(N[C@@H](CC8=CNC=N8)C(N[C@@H](C)C(N[C@@H](CC9=…	8.10	8.03	-0.05
Compound_48	N[C@@H](CC1=CC=CC=C1)C(NCC(NCC(N[C@@H](CC2=CC=CC=C2)C(N[C@@H]([C@H](O)C)C(NCC(N[C@@H](C)C(N[C@@H](CCCNC(N)=N)C(N[C@@H](CCCCN)C(N[C@@H](CO)C(N[C@@H](C)C(N[C@@H](CCCNC(N)=N)C(N[C@@H](CCCCN)C(N[C@H](CSC3CC(N(CCCC(NCC(N[C@@H](CC4=CNC=N4)C(NCC(N[C@@H](CC5=CNC=N5)C(NCC(N[C@@H](CC6=CNC=N6)C(NCC(N[C@@H](CC7=CNC=N7)C(NCC(N[C@@H](CC8=CNC=N8)C(NCC(N[C@@H](CC9=CNC=N9)C(N)=O)=O)=O)=O)=O)=O)=O)=O)=O)=O)=O)=O)=…	8.37	7.90	0.17
Compound_49	N[C@@H](CC1=CC=CC=C1)C(NCC(NCC(N[C@@H](CC2=CC=CC=C2)C(N[C@@H]([C@H](O)C)C(NCC(N[C@@H](C)C(N[C@@H](CCCNC(N)=N)C(N[C@@H](CCCCN)C(N[C@@H](CO)C(N[C@@H](C)C(N[C@@H](CCCNC(N)=N)C(N[C@@H](CCCCN)C(N[C@H](CSC3CC(N(CCCC(N[C@@H](CCCCN)C(N[C@@H](CCCCN)C(N[C@@H](CCCCN)C(N[C@@H](CCCCN)C(N[C@@H](CCCCN)C(N[C@@H](CCCCN)C(N)=O)=O)=O)=O)=O)=O)=O)C3=O)=O)C(N)=O)=O)=O)=O)=O)=O)=O)=O)=O)=O)=O)=O)=O)=O	10.06	8.22	0.83
Compound_50	N[C@@H](CC1=CC=CC=C1)C(NCC(NCC(N[C@@H](CC2=CC=CC=C2)C(N[C@@H]([C@H](O)C)C(NCC(N[C@@H](C)C(N[C@@H](CCCNC(N)=N)C(N[C@@H](CCCCN)C(N[C@@H](CO)C(N[C@@H](C)C(N[C@@H](CCCNC(N)=N)C(N[C@@H](CCCCN)C(N[C@H](CSC3CC(N(CCCC(NC4CCCCCCC4)=O)C3=O)=O)C(N)=O)=O)=O)=O)=O)=O)=O)=O)=O)=O)=O)=O)=O)=O	8.40	7.56	-0.27
Compound_51	N[C@@H](CC1=CC=CC=C1)C(NCC(NCC(N[C@@H](CC2=CC=CC=C2)C(N[C@@H]([C@H](O)C)C(NCC(N[C@@H](C)C(N[C@@H](CCCNC(N)=N)C(N[C@@H](CCCCN)C(N[C@@H](CO)C(N[C@@H](C)C(N[C@@H](CCCNC(N)=N)C(N[C@@H](CCCCN)C(N[C@H](CSC3CC(N(CCCC(NCCCCCCCCCCC(NCCCCCCCCCCC(N)=O)=O)=O)C3=O)=O)C(N)=O)=O)=O)=O)=O)=O)=O)=O)=O)=O)=O)=O)=O)=O	8.29	7.33	0.07
Compound_52	N[C@@H](CC1=CC=CC=C1)C(NCC(NCC(N[C@@H](CC2=CC=CC=C2)C(N[C@@H]([C@H](O)C)C(NCC(N[C@@H](C)C(N[C@@H](CCCNC(N)=N)C(N[C@@H](CCCCN)C(N[C@@H](CO)C(N[C@@H](C)C(N[C@@H](CCCNC(N)=N)C(N[C@@H](CCCCN)C(N[C@H](CSC3CC(N(CCCC(NCCCCCCCCCCC(NCCCCCCCCCCC(NCCCCCCCCCCC(N)=O)=O)=O)=O)C3=O)=O)C(N)=O)=O)=O)=O)=O)=O)=O)=O)=O)=O)=O)=O)=O)=O	8.19	7.23	0.09
Compound_53	O=C(NCC(NCC(N[C@@H](CC1=CC=CC=C1)C(N[C@@H]([C@H](O)C)C(NCC(N[C@@H](C)C(N[C@@H](CCCNC(N)=N)C(N[C@@H](CCCCN)C(N[C@@H](CSC(C2=O)CC(N2CCCNC(CCCCCCCCCCCCCCC)=O)=O)C(N[C@@H](C)C(N[C@@H](CCCNC(N)=N)C(N[C@@H](CCCCN)C(N)=O)=O)=O)=O)=O)=O)=O)=O)=O)=O)=O)=O)[C@H](CC3=CC=CC=C3)N	9.54	7.72	0.91
Compound_54	O=C(NCC(NCC(N[C@@H](CC1=CC=CC=C1)C(N[C@@H]([C@H](O)C)C(NCC(N[C@@H](C)C(N[C@@H](CCCNC(N)=N)C(N[C@@H](CCCCN)C(N[C@@H](CO)C(N[C@@H](CSC(C2=O)CC(N2CCCNC(CCCCCCCCCCCCCCC)=O)=O)C(N[C@@H](CCCNC(N)=N)C(N[C@@H](CCCCN)C(N)=O)=O)=O)=O)=O)=O)=O)=O)=O)=O)=O)=O)[C@H](CC3=CC=CC=C3)N	9.36	7.46	1.11
Compound_55	O=C(NCC(NCC(N[C@@H](CC1=CC=CC=C1)C(N[C@@H]([C@H](O)C)C(NCC(N[C@@H](C)C(N[C@@H](CCCNC(N)=N)C(N[C@@H](CCCCN)C(N[C@@H](CO)C(N[C@@H](C)C(N[C@@H](CSC(C2=O)CC(N2CCCNC(CCCCCCCCCCCCCCC)=O)=O)C(N[C@@H](CCCCN)C(N)=O)=O)=O)=O)=O)=O)=O)=O)=O)=O)=O)=O)[C@H](CC3=CC=CC=C3)N	9.28	7.65	0.87
Compound_56	O=C(NCC(NCC(N[C@@H](CC1=CC=CC=C1)C(N[C@@H]([C@H](O)C)C(NCC(N[C@@H](C)C(N[C@@H](CCCNC(N)=N)C(N[C@@H](CCCCN)C(N[C@@H](CO)C(N[C@@H](C)C(N[C@@H](CCCNC(N)=N)C(N[C@@H](CSC(C2=O)CC(N2CCCNC(CCCCCCCCCCCCCCC)=O)=O)C(N)=O)=O)=O)=O)=O)=O)=O)=O)=O)=O)=O)=O)[C@H](CC3=CC=CC=C3)N	8.90	7.26	0.70
Compound_57	O=C(N[C@H](C)C(N[C@@H](CC1=CC=CC=C1)C(NCC(N[C@@H](CC2=CC=C(C=C2)O)C(N3[C@@H](CCC3)C(N[C@@H](CO)C(N[C@@H](CSC(C4=O)CC(N4CCCNC(CCCCCCCCCCCCCCC)=O)=O)C(N)=O)=O)=O)=O)=O)=O)=O)[C@H](CC5=CC=C(C=C5)O)N
Compound_58	O=C(N[C@H](CCSC)C(N[C@@H](CC1=CC=CC=C1)C(N[C@@H](CC2=CNC=N2)C(N[C@@H](CC(C)C)C(N[C@@H](CCSC)C(N[C@@H](CC(O)=O)C(N[C@@H](CSC(C3=O)CC(N3CCCNC(CCCCCCCCCCCCCCC)=O)=O)C(N)=O)=O)=O)=O)=O)=O)=O)[C@H](CC4=CC=C(C=C4)O)N
Compound_59	O=C(NCC(NCC(N[C@@H](CC1=CC=CC=C1)C(N[C@@H](CC(C)C)C(N[C@@H](CSC(C2=O)CC(N2CCCNC(CCCCCCCCCCCCCCC)=O)=O)C(N)=O)=O)=O)=O)=O)[C@H](CC3=CC=C(C=C3)O)N
